# Supplementary material for: Synthesis and Comparative Investigation of Ortho-, Meta-, and Para-Carboxyphenylmaleimide–Styrene Copolymers
Source: Polymers (Basel). 2026 Jun 16;18(12):1507. doi: 10.3390/polym18121507 (PMC13306373; doi:10.3390/polym18121507)
Supplement: Supplementary file 1 [file polymers-18-01507-s001.zip]

Archive with 1 entries (1 files):
- polymers-4353578-supplementary.pdf
